# Supplementary material for: Clinical whole-genome sequencing from routine formalin-fixed, paraffin-embedded specimens: pilot study for the 100,000 Genomes Project
Source: Genet Med. Author manuscript; Available in PMC 2019 May 16. (PMC6520241; doi:10.1038/gim.2017.241)
Supplement: 3 [file EMS82826-supplement-3.xlsx]

## Sheet: table S1
Table S1 DNA and sequencing quality control metrics for 5 FFPE samples selected as representative samples for the experimental optimization of DNA extraction.
Patient ID	4	32	65	300	365
A260/A280	1.98	1.78	1.9	1.94	1.91
DeltaCq	2.75	1.6	1.49	2.47	1.19
median insert size (bp)	283	187	298	327	336
Read PF aligned ratio	0.93	0.85	0.95	0.96	0.96
Chimeric pairs ratio	0.016	0.028	0.009	0.005	0.007
AT drop out (%)	18.4	23	18.3	2.4	19.6
GC drop out (%)	0	0	0	1.7	0
median reads covered > 70X	690000000	560000000	1400000000	2300000000	1400000000
median SD of depth in 100Kb windows	33	62	51	21	52
mutect SNV PPV	0.38	0.41	0.69	0.7	0.61
mutect SNV sensitivity	0.24	0.12	0.57	0.61	0.47
strelka SNV PPV	0.53	0.46	0.79	0.85	0.78
strelka SNV sensitivity	0.19	0.01	0.13	0.7	0.47
shimmer SNV PPV	0.56	0.13	0.52	0.77	0.6
shimmer SNV sensitivity	0.17	0	0.26	0.62	0.33
strelka indel PPV	0.86	0.47	0.89	0.92	0.85
strelka indel sensitivity	0.71	0.14	0.73	0.88	0.92
shimmer indel PPV	0.19	0.05	0.29	0.43	0.34
shimmer indel sensitivity	0.43	0.12	0.41	0.41	0.5
C>T variant mutect (%)	22.3	34.9	22.7	17.8	20.1
C>T variant shimmer (%)	24.5	49.6	25.7	17.3	26.8
C>T variant strelka (%)	28.8	44.6	33.1	16.4	24.6
C>T variant combination (%)	12.3	37.5	21.2	14.3	20
PF: pass filter, SD: standard deviation, SNV: single nucleotide variant, PPV: positive predictive value

## Sheet: table S2
Table S2 Different conditions applied to the FFPE tissue specimens to optimise DNA extraction.
Patient ID	sample type	Decrosslinking temperature (°C)	Incubation time (min)	Additional buffer	DNA extraction kit
4	FFPE	90	60	none	Qiagen
4	FFPE	80	60	none	Qiagen
4	FFPE	80	60	SSC	Qiagen
4	FFPE	65	60	none	Qiagen
4	FFPE	65	60	SSC	Qiagen
32	FFPE	80	60	none	Covaris
32	FFPE	65	60	none	Covaris
32	FFPE	65	180	none	Covaris
32	FFPE	80	60	SSC	Covaris
32	FFPE	65	60	SSC	Covaris
32	FFPE	65	180	SSC	Covaris
65	FFPE	80	60	none	Covaris
65	FFPE	65	60	none	Covaris
65	FFPE	65	180	none	Covaris
65	FFPE	80	60	SSC	Covaris
65	FFPE	65	60	SSC	Covaris
300	FFPE	80	60	SSC	Covaris
300	FFPE	65	60	none	Covaris
300	FFPE	65	60	SSC	Covaris
300	FFPE	90	60	none	Qiagen
300	FFPE	80	60	none	Qiagen
300	FFPE	80	60	SSC	Qiagen
300	FFPE	65	60	none	Qiagen
300	FFPE	65	60	SSC	Qiagen
365	FFPE	80	60	none	Covaris
365	FFPE	80	60	SSC	Covaris
365	FFPE	65	60	SSC	Covaris
365	FFPE	90	60	none	Qiagen
365	FFPE	80	60	none	Qiagen
365	FFPE	65	60	none	Qiagen
365	FFPE	65	180	none	Qiagen
365	FFPE	56	60	none	Qiagen
365	FFPE	56	180	none	Qiagen
SSC: Saline Sodium Citrate, Covaris: truXTRAC FFPE DNA , Qiagen: QIAamp DNA FFPE Tissue kit

## Sheet: table-S3
Table S3 Overview of patients’ characteristics.
						Fresh-frozen		FFPE
Patient ID	Age	Gender	Tissue of origin	Diagnosis	Date Surgery	Percentage invasive tumour in sample (%)	Percentage necrosis (%)	Percentage invasive tumour in sample (%)		Percentage necrosis (%)
2	63	M	Renal	Clear cell renal cell carcinoma	2014-03-07	95	0	95		0
4	65	M	Renal	chromophobe renal cell carcinoma	2014-03-18	100	0	95		0
7	NA	M	Prostate	Acinar adenocarcinoma	2014-04-28	60	N/A	60		0
8	57	M	Prostate	Acinar adenocarcinoma	2014-04-29	50	0	50		0
9	71	M	Thoracic	squamous cell carcinoma	2014-06-02	100	30	80		5
11	71	F	Thoracic	small cell carcinoma	2014-04-25	95	0	95		0
16	65	F	Renal	clear cell RCC	2014-05-20	90	0	100		0
18	80	F	Thoracic	squamous cell carcinoma	2014-08-27	>40	N/A	40		5
20	71	M	CR	adenocarcinoma	2014-06-09	>40	0	60		10
21	72	M	Thoracic	squamous cell carcinoma	2014-07-04	50	N/A	80		20
24	44	M	Prostate	prostatic acinar Adenocarcinoma	2014-07-28	>40	N/A	60		0
28	NA	M	Prostate	prostatic acinar adenocarcinoma	2014-07-02	>40	N/A	70		0
30	56	F	CR	adenocarcinoma	2014-07-01	60	0	65		10
31	81	M	CR	adenocarcinoma	2014-07-22	40	5	60		10
32	76	F	Renal	clear cell RCC	2014-07-18	95	0	95		10
34	77	F	CR	adenocarcinoma	2014-07-14	60	0	75		0
35	75	F	Thoracic	squamous cell carcinoma	2014-07-25	70	N/A	80		5
37	53	F	Breast	invasive ductal carcinoma	2014-07-21	60	N/A	100		0
39	73	M	CR	adenocarcinoma	2014-07-23	40	0	50		0
44	68	M	Renal	clear cell RCC	2014-11-07	70	N/A	70		0
45	53	F	Breast	invasive ductal carcinoma	2014-08-04	60	5	90		5
48	68	M	Renal	Renal cell carcinoma	2014-08-13	>40	N/A	>40		N/A
50	87	M	CR	adenocarcinoma	2014-09-01	40	N/A	50		5
53	40	F	Breast	pleomorphic invasive lobular carcinoma	2014-08-18	95	0	90		0
55	75	M	CR	adenocarcinoma	2014-08-15	80	0	60		5
62	73	M	CR	adenocarcinoma	2014-09-05	50	0	80		5
65	83	M	Renal	Type II papillary renal cell carcinoma	2014-09-04	95	0	95		0
66	59	M	CR	adenocarcinoma	2014-09-11	70	0	70		0
69	53	F	Breast	invasive carcinoma with ductal NST and papillary features	2014-09-10	50	10	80		0
74	68	F	Breast	invasive ductal carcinoma	2014-09-17	70	5	80		5
80	75	F	Breast	invasive ductal carcinoma	2014-09-23	60	5	70		15
82	56	F	Endometrial	endometrioid endometrial adenocarcinoma	2014-09-24	60	20	70		5
84	78	M	Renal	clear cell renal cell carcinoma	2014-09-30	95	0	90		10
89	NA	F	Endometrial	Endometrioid adenocarcinoma	2014-04-15	80	0	75		0
91	NA	F	Endometrial	N/A	N/A	50	20	75		0
93	NA	F	Endometrial	N/A	N/A	80	10	85		5
96	58	F	Breast	invasive metaplastic carcinoma with squamous and ductal NST	2014-10-13	90	5	90		0
98	89	F	Endometrial	carcinosarcoma and endometrioid adenocarcinoma	2014-10-08	80	N/A	75		0
100	50	M	Renal	clear cell renal cell carcinoma	2014-10-18	90	0	95		0
102	NA	M	Renal	N/A	N/A	>40	N/A	>40		N/A
103	65	M	Renal	clear cell renal cell carcinoma	2014-10-21	>40	N/A	>40		N/A
113	76	F	Endometrial	High grade endometrial serous adenocarcinoma	2014-10-21	95	5	>40		N/A
121	88	M	CR	adenocarcinoma	2014-11-05	85	0	80		0
140	62	F	CR	adenocarcinoma	2014-11-28	80	0	85		0
153	41	F	Breast	invasive ductal carcinoma	2014-12-02	60	0	45		0
154	72	F	Endometrial	Endometrioid adenocarcinoma	2014-12-02	85	0	80		0
170	64	F	Breast	invasive ductal carcinoma	2014-12-15	70	0	90		0
172	80	F	CR	adenocarcinoma	2014-12-24	60	N/A	80		5
215	85	F	Renal	Clear cell renal cell carcinoma	2015-02-17	90	0	95		0
222	58	F	Breast	invasive ductal carcinoma	2015-02-17	75	0	80		5
300	80	M	Renal	Clear cell renal cell carcinoma	2015-05-20	>40	N/A	>40		N/A
365	74	M	Renal	Clear cell renal cell carcinoma	2015-07-01	95	0	95		0
N/A = not available, CR= colorectal, RCC= renal cell carcinoma

## Sheet: table-S4
Table S4 Comparison of DNA metrics in FF and matching FFPE tissue datasets (n=52).
	FF	FFPE		Corrected p-value
	Median (range)
Time between tissue collection and DNA extraction (day)	66.1 (7 - 210)		56.2 (12 - 184)	0.526
DNA yield assessed by qubit (mg)	7.7 (1.1 - 55.0)		3.0 (0.5 - 30.1)	1.41e-06
DNA yield assessed by nanodrop (mg)	7.9 (1.1 - 68.2)		7.1 (1.6 - 63.2)	0.0781
A260/A280 ratio	1.88 (1.67 - 1.99)		1.89 ( 1.62 - 1.95)	0.994
We used a Wilcoxon signed rank test. P-value corrected with Bonferroni method.
FF: Fresh-Frozen, FFPE: Formalin-fixed paraffin embedded

## Sheet: table-S5
Table S5 Sequencing data statistics
patient id	sample type	total number of reads	paired reads	PCR duplicates (%)	singletons (%)
2	FF	2527372188	92.97	3.98593	1.18127
4	FF	2511805356	92.08	4.88558	1.30868
7	FF	2295702778	92.62	3.99946	1.1919
8	FF	2270130586	92.36	3.12546	1.41422
9	FF	2305799410	92.99	4.60649	1.21416
11	FF	2435417314	93.66	4.81065	1.03795
16	FF	2603941288	93.43	4.61537	1.12225
18	FF	2498996030	93.21	3.91732	1.22473
20	FF	2475787556	93.2	4.39093	1.21829
21	FF	2194347238	92.92	3.39912	1.18423
24	FF	2519041716	91.87	4.29925	1.49842
28	FF	2661264148	92.59	4.07407	1.19723
30	FF	2507343880	92.74	4.29162	1.28574
31	FF	2394434286	92.8	3.86428	1.3006
32	FF	2409053552	93.13	5.6043	1.18626
34	FF	2223252206	92.54	4.3518	1.40672
35	FF	2485356280	93.2	4.08119	1.25402
37	FF	2416634088	93.36	3.77978	1.12673
39	FF	2535589364	92.66	3.83715	1.19669
44	FF	2590826826	92.32	4.20067	1.41553
45	FF	2452875962	93.09	4.3198	1.21348
48	FF	2465852216	93.11	4.96816	1.15817
50	FF	2299786140	92.71	3.57955	1.13401
53	FF	2501551528	92.49	3.84758	1.42817
55	FF	2598948852	92.94	4.14493	1.1939
62	FF	2296354888	92.47	4.1169	1.26807
65	FF	3261558974	93.21	4.5784	1.20216
66	FF	2264385054	92.59	3.08467	1.29108
69	FF	2453283424	93.62	3.69956	1.09872
74	FF	2404439520	93.31	3.63179	1.2338
80	FF	2439373004	92.84	2.84341	1.29569
82	FF	2732010696	92.3	4.13467	1.37807
84	FF	2224352914	92.41	2.90135	1.23432
89	FF	2309299928	93.46	3.08016	1.05886
91	FF	2323779720	93.65	3.277	1.06831
93	FF	2385325112	94.28	3.02816	0.920003
96	FF	2411582754	93.13	3.43385	1.27681
98	FF	2539190070	93.24	4.02787	1.23241
100	FF	2437303134	92.63	3.4255	1.35079
102	FF	2521597694	93.77	3.71423	1.03903
103	FF	2473477420	92.76	3.76612	1.22974
113	FF	2727022697	89.81	11.7463	2.43738
121	FF	2052494252	92.78	3.23051	1.24537
140	FF	2754463239	90.51	13.0204	2.2425
153	FF	2868312914	93.15	22.7934	1.40009
154	FF	2812331126	90.88	14.8716	2.11653
170	FF	2082544826	93.42	3.67902	1.14683
172	FF	2837284011	92.79	22.0642	1.5504
215	FF	2700478636	92.33	24.3262	1.80583
222	FF	2679070161	93.04	23.8447	1.57505
300	FF	2392423780	93	4.75307	1.09348
365	FF	2192429282	93.78	6.00718	0.938197
2	FFPE	2346890942	70.83	17.8226	3.332
4	FFPE	2299778458	85.63	18.2145	1.99111
7	FFPE	2188366634	84.92	15.908	1.8828
8	FFPE	2426632978	73.09	21.3648	3.07316
9	FFPE	2401226914	91.79	8.8056	1.28741
11	FFPE	2313254082	86.39	15.7624	1.63367
16	FFPE	2243934526	86.88	18.0393	1.57361
18	FFPE	2465714112	92.39	6.43152	1.31414
20	FFPE	2209235866	86.25	15.4374	1.64717
21	FFPE	2344349308	91.4	10.4167	1.33011
24	FFPE	2285289342	86.3	10.4263	2.09117
28	FFPE	2165360148	89.04	8.75667	1.53994
30	FFPE	2368262360	91.78	16.7983	1.26001
31	FFPE	2291471168	89.08	13.233	1.56998
32	FFPE	2663058964	63.37	28.8024	2.82422
34	FFPE	2148679288	88.55	17.9001	1.56281
35	FFPE	2279399946	92.16	6.63169	1.28727
37	FFPE	2014748666	86.11	19.0235	1.54037
39	FFPE	2206438452	86.08	16.788	1.83054
44	FFPE	2528139526	88.13	9.0597	1.7834
45	FFPE	2294319594	90.91	10.7727	1.38331
48	FFPE	2245537880	88.04	16.8568	1.5907
50	FFPE	2151770516	90.71	8.2052	1.40759
53	FFPE	2122558702	86.96	9.97643	1.66973
55	FFPE	2024932304	86.59	11.7943	1.88888
62	FFPE	2209355276	85.56	10.333	2.03195
65	FFPE	2947708398	89.2	11.4164	1.52922
66	FFPE	3028563456	59.04	33.3202	3.24553
69	FFPE	2344804628	91.96	9.08493	1.32817
74	FFPE	2452929996	88.11	13.6993	1.82913
80	FFPE	2125999774	88.5	9.68268	1.63755
82	FFPE	2124331122	85.15	9.44941	2.07761
84	FFPE	2229727358	88.66	8.18643	1.67086
89	FFPE	2887988232	77.79	14.4631	2.58482
91	FFPE	2169275586	78.34	14.7886	2.47463
93	FFPE	2286151202	91.77	7.90124	1.29158
96	FFPE	2461023186	89.72	9.78652	1.44952
98	FFPE	2529628574	90.38	8.8793	1.31238
100	FFPE	2534865510	92.47	6.58822	1.20758
102	FFPE	2571390362	85.8	8.79119	1.71239
103	FFPE	2526069002	90.94	11.3237	1.37545
113	FFPE	2649104563	88.99	16.1268	1.93361
121	FFPE	2863393056	89.55	10.4277	1.68448
140	FFPE	2754397538	90.22	19.3687	1.84988
153	FFPE	2694453915	89.69	16.2949	2.24433
154	FFPE	2742962319	89.75	20.8425	2.0077
170	FFPE	2775974502	92.92	5.68284	1.21469
172	FFPE	2741519484	91.69	17.5187	1.46682
215	FFPE	2517761770	91.14	6.62009	1.35688
222	FFPE	2777253554	90.09	22.0271	1.74194
300	FFPE	2515102878	91.88	5.34727	1.35514
365	FFPE	2434929354	92.77	5.86364	1.08093
2	GL	964717368	92.84	1.95628	1.18004
4	GL	940130258	92.36	2.33288	1.23999
7	GL	917110822	92.84	2.08277	1.115
8	GL	892384664	92.72	1.97647	1.23998
9	GL	969256738	92.68	2.01842	1.22221
11	GL	1009905044	93.66	2.23162	1.04152
16	GL	958468048	93.28	2.10328	1.16054
18	GL	1000709758	92.7	2.14603	1.35535
20	GL	921580490	93.13	1.99245	1.10605
21	GL	1179535012	92.83	2.58068	1.18208
24	GL	1048754202	92.59	2.38045	1.26574
28	GL	1013669230	92.43	2.32542	1.23276
30	GL	979611550	92.7	2.545	1.24737
31	GL	895790522	93.04	2.13614	1.17504
32	GL	1468319436	93.15	3.11777	1.12531
34	GL	1006224936	93.04	2.65633	1.14273
35	GL	982545718	93.21	2.02537	1.2423
37	GL	905368044	93.12	1.98994	1.09483
39	GL	991993326	92.3	2.36231	1.28852
44	GL	1010507394	92.88	2.06929	1.26455
45	GL	991958776	92.88	2.35501	1.22378
48	GL	915142616	93.01	2.46598	1.1462
50	GL	871380376	93	2.06959	1.18834
53	GL	1024399446	92.99	2.06582	1.25438
55	GL	1082447752	92.17	2.58598	1.47255
62	GL	916697228	92.04	2.48286	1.34416
65	GL	1612534344	92.83	2.95992	1.22476
66	GL	1270006436	92.62	2.37931	1.19806
69	GL	839936328	93.49	2.07454	1.14174
74	GL	848776468	93.14	2.09682	1.2663
80	GL	1028160050	93.05	2.34885	1.20251
82	GL	1052927618	92.83	2.58286	1.17994
84	GL	1049542246	92.08	2.13639	1.37441
89	GL	877886598	93.06	2.23852	1.20044
91	GL	895220210	93.32	2.18032	1.1949
93	GL	967064324	93.16	2.49692	1.14089
96	GL	944517030	92.64	2.24962	1.2591
98	GL	1013796592	92.66	2.3389	1.40178
100	GL	938102308	93.04	2.06206	1.07748
102	GL	1022408928	92.96	2.04974	1.11464
103	GL	995004226	92.3	2.10684	1.42298
113	GL	969346181	92.52	26.3382	1.61557
121	GL	1027311594	92.22	2.25874	1.44529
140	GL	976078256	92.27	30.3688	1.8094
153	GL	890080472	92.93	17.0184	1.58682
154	GL	910686718	92.8	17.6287	1.69068
170	GL	1032957864	92.83	2.15329	1.40186
172	GL	848289173	92.8	10.7325	1.6354
215	GL	906738416	92.38	14.3787	1.76812
222	GL	861699749	92.48	22.3146	1.75967
300	GL	939545826	93.05	2.44798	1.08906
365	GL	843862450	93.4	2.17719	1.006
FF: Fresh-Frozen, FFPE: Formalin-fixed paraffin embedded; GL: Germline

## Sheet: table-S6
Table S6 Absolute numbers of called SNVs and indels
patient id	tissue type	snvs FF mutect	snvs FFPE mutect	snvs FF strelka	snvs FFPE strelka	snvs FF shimmer	snvs FFPE shimmer	indels FF strelka	indels FFPE strelka	indels FF shimmer	indels FFPE shimmer
2	Renal	14173	31795	9682	235070	5912	79179	850	664	2783	1128
4	Renal	8740	13606	4224	11715	3370	10956	125	153	3143	1352
7	Prostate	8169	10464	3740	14818	874	7305	70	13	1571	1163
8	Prostate	8013	15311	3310	124361	902	20793	106	143	1507	1111
9	Thoracic	47392	50659	42196	45185	41916	42325	1454	1314	6242	4219
11	Thoracic	43258	49765	38152	96912	39885	51777	1422	1416	5335	3105
16	Renal	13772	21442	9532	17402	8506	19667	1230	1110	3336	1973
18	Thoracic	13954	15880	9025	11954	2264	5599	268	321	2263	2402
20	CR	20459	28189	15291	34591	6049	16795	682	843	3050	2700
21	Thoracic	81694	84060	76981	79660	72892	70952	1658	1815	4910	4035
24	Prostate	7228	15686	2962	22887	2101	10880	120	112	2044	1276
28	Prostate	9116	12780	4423	19863	2951	10799	314	272	2491	1363
30	CR	18520	27334	13819	13184	4667	9037	876	381	2918	1192
31	CR	114483	112381	112283	113646	76007	88053	40129	51062	329090	318596
32	Renal	11180	36905	8748	655746	8985	825493	903	3079	3651	1435
34	CR	112282	86986	116822	72412	77969	7558	58182	5018	407849	15134
35	Thoracic	49504	54283	45009	49474	45247	46987	1366	1388	5170	3831
37	Breast	11905	19075	6731	21201	2067	10419	138	249	1947	1455
39	CR	22586	29373	17962	39083	6949	16098	1130	719	3378	1750
44	Renal	13668	16440	9356	33967	3410	11751	729	71	2436	1433
45	Breast	14130	20740	9483	15029	1883	9386	141	343	2665	2536
48	Renal	26445	27230	20942	24954	6993	12107	1777	1943	3640	5554
50	CR	23810	32656	18034	27990	3658	18452	421	897	2144	3473
53	Breast	11746	13088	6769	23260	3777	14237	427	467	2336	1949
55	CR	12559	17738	9185	28255	7787	12443	664	145	4499	1121
62	CR	18894	25222	14267	57886	6728	27776	720	919	4085	3494
65	Renal	10405	12617	8622	50853	11372	22615	926	1133	5395	3781
66	CR	13996	35849	11539	357985	11853	276871	1090	2158	10180	2473
69	Breast	16125	22582	9886	14824	1003	14088	165	791	1769	2448
74	Breast	47709	42458	37818	38177	4298	17443	203	267	1900	1643
80	Breast	14157	12547	9442	14672	2065	5513	232	38	1980	1411
82	Endometrial	1548270	1492152	1507409	1458526	1472543	745104	50039	33749	181737	58524
84	Renal	12971	15836	8786	17424	6289	15594	983	1008	3045	2497
89	Endometrial	57315	50808	47423	210232	2340	25940	4011	2121	69940	15068
91	Endometrial	11331	14842	6781	146350	3430	23157	445	40	3571	797
93	Endometrial	10844	15664	6858	10324	4567	8934	226	197	4345	1822
96	Breast	9355	12553	4597	11675	1026	8949	170	314	1895	1982
98	Endometrial	10179	13404	6289	14506	6460	12786	530	536	4947	3230
100	Renal	9321	11561	4644	7690	2597	5153	422	458	1930	2186
102	Renal	6846	10108	2904	58893	2685	11497	92	100	2492	1742
103	Renal	15094	19215	10962	13300	8419	12729	752	746	2641	1725
113	Endometrial	6578	10173	6103	133185	20733	27354	526	57	23912	11813
121	CR	17510	20933	13638	28379	9808	19637	936	1036	6224	6146
140	CR	17557	22229	17304	268651	17381	27148	1114	100	29396	10571
153	Breast	83117	69781	87111	106546	59057	78144	255	306	17441	14997
154	Endometrial	7058	14644	6220	217997	13544	35154	425	333	21059	13173
170	Breast	6165	10584	2797	5846	2426	4779	158	171	2125	2156
172	CR	25378	29232	25059	354198	29250	50935	93	754	42934	15271
215	Renal	12214	25510	11164	3897555	16421	116915	959	671611	19272	3368
222	Breast	10527	14537	8952	155787	21105	33753	585	518	22874	14674
300	Renal	17287	19883	12990	15647	10349	12920	1123	1177	2711	2839
365	Renal	12577	16301	8346	13994	15020	27141	866	804	2919	1999
FF: Fresh-Frozen, FFPE: Formalin-fixed paraffin embedded; snvs: single nucleotide variants; indels: insertions and deletions; CR: colorectal

## Sheet: table-S7
Table S7 Sensitivity and Positive Prediction Value (PPV) in SNVs and indels using 4 different detection methods
variant type	variant caller	sensitivity	PPV
SNV	Mutect	0.76	0.72
	Strelka	0.77	0.21
	Shimmer	0.49	0.35
	Combination	0.51	0.89
indel	Strelka	0.5	0.11
	Shimmer	0.28	0.62
	Combination	0.3	0.65
SNVs: single nucleotide variants, PPV: positive predictive value

## Sheet: table S8
Table S8 Description of the scopes used to investigate genome data.
Scope	description	Genome coverage
50 gene cancer panel & hotspots	Commercial cancer panel Ion AmpliSeq Cancer Hotspot Panel v2 (Thermo Fisher Scientific)	<0.001%
Coding variants in Cosmic	Positions of somatic coding mutations reported to the Catalogue Of Somatic Mutations In Cancer (COSMIC)	<0.001%
Gencode Genes V19	GENCODE gene annotations, release 19	0.46
Exonic regions	Targeted regions of the SeqCap EZ Exome Kit v3.0	0.02
dbSNP-141	Genomic positions of variants reported in NCBI dbSNP Build 141	<0.001%
Low complexity regions	Regions of low sequence complexity as published in (37)	0.09
Bad mappability regions	Regions of low read mappability as calculated by ARGOS (38)	0.23
GIAB – reliable regions	Regions that produced reliable calls in the Genome in a bottle (GIAB) project	0.69
Any scope labelled “NOT”	Report all genomic positions except the ones included in the specified scope	-

## Sheet: table-S9
Table S9 Comparison of SNV overlap between FF and FFPE tissue types.
Corrected p-values (Bonferroni) of pairwise comparisons using t-tests of percentage of SNV overlap between FF and FFPE of different tissue types (Blom transformation applied on data)
	breast	CR	endometrial	prostate	renal
CR	1	-	-	-	-
endometrial	1	1	-	-	-
prostate	1.9e-15	< 2e-16	1.5e-12	-	-
renal	0.031	1	0.015	< 2e-16	-
thoracic	< 2e-16	< 2e-16	< 2e-16	< 2e-16	< 2e-16
CR: colorectal

## Sheet: table-S10
Table S10 Validation of SNV and indel detected by WGS using AmpliSeq Cancer Hotspot Panel v2
	Number of variants	WGS	WGS
	Covered by AmpliSeq Cancer Hotspot Panel v2	Sensitivity	PPV
FF	69	0.86	1
FFPE	61	0.82	1
WGS: whole genome sequencing, PPV: positive predictive value, FF: Fresh Frozen sample, FFPE: Formalin-fixed paraffin embedded sample

[truncated: 3 more sheets: table-S11, table-S12, table-S13]
